# Supplementary material for: Effects of Ti Target Purity and Microstructure on Deposition Rate, Microstructure and Properties of Ti Films
Source: Materials (Basel). 2022 Apr 5;15(7):2661. doi: 10.3390/ma15072661 (PMC9000231; doi:10.3390/ma15072661)
Supplement: Supplementary file 1 [file materials-15-02661-s001.zip]

Archive with 1 entries (1 files):
- materials-1640137-supplementary.pdf
